# Supplementary material for: Effects of Chemical Composition and Cross-Linking Degree on the Thermo-Mechanical Properties of Bio-Based Thermosetting Resins: A Molecular Dynamics Simulation Study
Source: Polymers (Basel). 2024 Apr 28;16(9):1229. doi: 10.3390/polym16091229 (PMC11085128; doi:10.3390/polym16091229)
Supplement: Supplementary file 1 [file polymers-16-01229-s001.zip]

Archive with 1 entries (1 files):
- polymers-2962364-supplementary.pdf
